# Supplementary material for: Comparative Evaluation of the Texture, Taste, and Flavor of Different Varieties of White Radish: Relationship Between Substance Composition and Quality
Source: Foods. 2025 Dec 29;15(1):103. doi: 10.3390/foods15010103 (PMC12785676; doi:10.3390/foods15010103)
Supplement: Supplementary file 1 [file foods-15-00103-s001.zip]

Archive with 1 entries (1 files):
- foods-4033856-supplementary.pdf
